# Supplementary material for: Structural insights into the disruption of TNF-TNFR1 signalling by small molecules stabilising a distorted TNF
Source: Nat Commun. 2021 Jan 25;12:582. doi: 10.1038/s41467-020-20828-3 (PMC7835368; doi:10.1038/s41467-020-20828-3)
Supplement: Supplementary file 4 — Supplementary Software [file 41467_2020_20828_MOESM4_ESM.zip]

Archive with 3 entries (3 files):
- Instructions on running the script.docx
- massSpec_v4.py
- version_test.bngl
