# Supplementary material for: Structural insights into the disruption of TNF-TNFR1 signalling by small molecules stabilising a distorted TNF
Source: Nat Commun. 2021 Jan 25;12:582. doi: 10.1038/s41467-020-20828-3 (PMC7835368; doi:10.1038/s41467-020-20828-3)
Supplement: Supplementary file 4 — Supplementary Software [file 41467_2020_20828_MOESM4_ESM.zip › massSpec_v4.py]

#!c:/Python2.7/python.exe -u
# Carlos Martinez-Fleites 4-Ju-2014

from __future__ import division
import os
from os import listdir
import re
import numpy
import pylab
import os
import subprocess
import collections
import csv
import math
import shutil
import fileinput
import math as m
import scipy 
from scipy import optimize
from numpy import genfromtxt
			
def runbng(bnglFilePath, bnglFile):
	 # this functions runs the BioNetGen simulation specified
	 # in the bngl file 
	 #print "Running BioNetGen on",bnglFile," please wait ..."
	 
	 # to build the file and its path as a string to be passed to 
	 # the shell. BNG is executed as a perl script in the format
	 # perl BNG2.pl bnglFile
	 pathTobnglFile = bnglFilePath + bnglFile
	 # open a null file to redirect the BNG output 
	 FNULL = open(os.devnull, 'w')
	 # running the BNG simulation
	 # the run variable stores if execution outcome, that is, 
	 # if run == 0, the program ran fine, otherwise you are 
	 # in trouble 
	 run = subprocess.call(['perl',BNG_dir, pathTobnglFile],shell=True,stdout=FNULL, stderr=subprocess.STDOUT )
	 
	 if run !=0:
		if run < 0:
			print "Killed by signal", -run
		else: print "Command failed with return code", run
	 
def editBngl(template, parameter, value):
	
	bnglFile = open(template, "r")
	bnglFileOut = open("bnglFileOut.bngl", "w")
	
	for line in bnglFile:
		if line.startswith(parameter):
			newLine = parameter + " " + str(value) + "\n"
			bnglFileOut.write(line.replace(line, newLine))
		else:
			
			bnglFileOut.write(line)
						
def editBnglMultiple(template, parameters, values):
	shutil.copyfile(template, "bnglFileOut.bngl")
	
	
	for parameter,value in zip(parameters, values):
		#print parameter, value
	
		for line in fileinput.FileInput("bnglFileOut.bngl",inplace=1):
			if line.startswith(parameter):
				newLine = parameter + " " + str(value) + "\n"
				print newLine,
			else:
				print line,
					
def getFromBngl(bnglFile):
	
	bnglFile = open(bnglFile, "r")
	
	parameters = ["Na", "Vol", "R0_conc", "T0_conc", "Kp", "Ka", "K1", "K2", "K3"]
	
	parameterDict = []
	
	for parameter in parameters:
		
		for line in bnglFile:
			if line.startswith(parameter):
				content = line.split()
				parameterDict.append([content[0], content[1]])
				
				break
				
	
	R0_tot = float(parameterDict[2][1])*1e-9*6.02e23*float(parameterDict[1][1])
	T0_tot = float(parameterDict[3][1])*1e-9*6.02e23*float(parameterDict[1][1])
	
	
	parameterDict.append(["R0_tot", math.floor(R0_tot)])
	parameterDict.append(["T0_tot", math.floor(T0_tot)])
	return 	parameterDict		

def errorFunction(concentration):

		d = open("DUMP.txt", 'a+b')
		line = "oTNF\toT+1R\toT+2R\toT+3R\n"
		d.write(line)
		line = str('%.3f' %Receptor500[0])+"\t"+str('%.3f' %Receptor500[1])+"\t"+str('%.3f' %Receptor500[2])+"\t"+str('%.3f' %Receptor500[3])+"\n"
		d.write(line)
		line = "cTNF\tcT+1R\tcT+2R\tcT+3R\n"
		d.write(line)
		line = str(TNFfreeFraction)+"\t"+str(TNF_1R_fraction)+"\t"+str(TNF_2R_fraction)+"\t"+str(TNF_3R_fraction)+"\n"
		d.write(line)
		d.close()
		
		errorTNF = m.pow(float(TNFfreeFraction) - Receptor500[0],2)
		errorTNF_1R = m.pow(float(TNF_1R_fraction) - Receptor500[1],2)
		errorTNF_2R = m.pow(float(TNF_2R_fraction) - Receptor500[2],2)
		errorTNF_3R = m.pow(float(TNF_3R_fraction) - Receptor500[3],2)
		ERROR = errorTNF + errorTNF_1R + errorTNF_2R + errorTNF_3R
		
		lerrorTNF = m.sqrt(errorTNF)
		lerrorTNF_1R = m.sqrt(errorTNF_1R)
		lerrorTNF_2R = m.sqrt(errorTNF_2R)
		lerrorTNF_3R = m.sqrt(errorTNF_3R)
		lERROR = m.sqrt(ERROR)
		
		e = open("ERRORS.txt", 'a+b')
		line = '      \tTNF0\tT+1R\tT+2R\tT+3R\tTOT.\n'
		e.write(line)
		line = 'LINEAR' + '\t' + str('%.3f'%lerrorTNF) + '\t' + str('%.3f'%lerrorTNF_1R) + '\t' + str('%.3f'%lerrorTNF_2R) + '\t'  + str('%.3f'%lerrorTNF_3R) + '\t' + str('%.3f'%lERROR) + '\n'
		e.write(line)
		line = 'SQUARE' + '\t' + str('%.3f'%errorTNF) + '\t' + str('%.3f'%errorTNF_1R) + '\t' + str('%.3f'%errorTNF_2R) + '\t'  + str('%.3f'%errorTNF_3R) + '\t' + str('%.3f'%ERROR) + '\n'
		e.write(line)
		e.close()
		
		d = open("DUMP.txt", 'a+b')
		line = '      \tTNF0\tT+1R\tT+2R\tT+3R\tTOT.\n'
		d.write(line)
		line = 'LINEAR' + '\t' + str('%.3f'%lerrorTNF) + '\t' + str('%.3f'%lerrorTNF_1R) + '\t' + str('%.3f'%lerrorTNF_2R) + '\t'  + str('%.3f'%lerrorTNF_3R) + '\t' + str('%.3f'%lERROR) + '\n'
		d.write(line)
		line = 'SQUARE' + '\t' + str('%.3f'%errorTNF) + '\t' + str('%.3f'%errorTNF_1R) + '\t' + str('%.3f'%errorTNF_2R) + '\t'  + str('%.3f'%errorTNF_3R) + '\t' + str('%.3f'%ERROR) + '\n'
		d.write(line)
		line =  " * * * \n"
		d.write(line)
		d.close()

def readSimulationResults():
	
	#Reading results
	gdatFile = open("bnglFileOut_ode.gdat", "r")
	# Read all lines
	lines = gdatFile.readlines()
	# Finds last line
	lastLine= lines[len(lines)-1]
	# Split last line to get values
	lastLineElements = lastLine.split()

	# Values according to the out specified in BNGL file
	Receptor ='%.2e' %float(lastLineElements[1])
	TNF ='%.2e' %float(lastLineElements[2])
	TNFR ='%.2e' %float(lastLineElements[3])
	TNFR2 ='%.2e' %float(lastLineElements[4])
	TNFR3 ='%.2e' %float(lastLineElements[5])
	
	# Converting the intial TNF concentration in nM to number of molecules, as 
	# the BioNetGen simulation is carried out in number of molecules
	TNFInitialNumber = float(T0) * 1e-9 * NA * Vol
	
	# Calculating the fractions
	TNFfreeFraction = '%.3f' %round (float(TNF) / float(TNFInitialNumber),3)  
	TNF_1R_fraction = '%.3f' %round (float(TNFR)/float(TNFInitialNumber),3)   
	TNF_2R_fraction = '%.3f' %round (float(TNFR2)/float(TNFInitialNumber),3)  
	TNF_3R_fraction = '%.3f' %round (float(TNFR3)/float(TNFInitialNumber),3) 

	# Putting all fractions in a dictionary to output
	simulationResults = {'TNFfreeFraction':TNFfreeFraction, 'TNF_1R_fraction': TNF_1R_fraction, 'TNF_2R_fraction': TNF_2R_fraction, 'TNF_3R_fraction' : TNF_3R_fraction }

	
	return simulationResults
		
def MassSpecError(params):
		
		K1 = params[0]
		K2 = params[1]
		K3 = params[2]
		
		
		f = open("GridSearch.txt", 'a+b')
		line = str('%.2f'%K1)+"\t"+str('%.2f'%K2)+"\t"+str('%.2f'%K3)+"\t"
		f.write(line)
		f.close()
		
		e = open("ERRORS.txt", 'a+b')
		line = '\n'
		e.write(line)
		line = 'K1 = ' + str('%.1f'%K1) + '\t'+ 'K2 = ' + str('%.1f'%K2)+ '\t'+ 'K3 = ' + str('%.1f'%K3) +"\n"
		e.write(line)
		e.close()	
		
		d = open("DUMP.txt", 'a+b')
		d.close()
		
		ERROR = 0
		TotalError = []
		
		i = 0
		
		while i < len(data[0:]):
			
			
			ReceptorInitial = data[i,0]
			
			
			# Changing the BNGL file with the right parameters
			editBnglMultiple("version_test.bngl", ["K1","K2","K3","R0_conc","T0_conc"], [K1,K2,K3,ReceptorInitial,T0])
			
			# Getting parameters values from bngl files
			bnglParameters = getFromBngl("bnglFileOut.bngl")
			
			######################################################################################
			d = open("DUMP.txt", 'a+b')
			line = "Receptor Concentration [nM] = " + str(bnglParameters[2][1]) + "\n"
			d.write(line)
			TNFInitial = bnglParameters[3][1]
			line = "TNF Concentration [nM] =    " + str(bnglParameters[3][1]) + "\n"
			d.write(line)
			line = "K1 [nM] = " + str(bnglParameters[6][1]) + " => First binding event \n"
			d.write(line)
			line = "K2 [nM] = " + str(bnglParameters[7][1]) + " => Second binding event \n"
			d.write(line)
			line = "K3 [nM] = " + str(bnglParameters[8][1]) + " => Third binding event \n"
			d.write(line)
			d.close()
			#######################################################################################

			
			# Running the simulation
			runbng(Folder, "bnglFileOut.bngl")
			
			#Reading results
			
			results = readSimulationResults()
		
			
			#################################################
			d = open("DUMP.txt", 'a+b')
			line = "oTNF\toT+1R\toT+2R\toT+3R\n"
			d.write(line)
			line = str('%.3f' %data[i,1])+"\t"+str('%.3f' %data[i,2])+"\t"+str('%.3f' %data[i,3])+"\t"+str('%.3f' %data[i,4])+"\n"
			d.write(line)
			line = "cTNF\tcT+1R\tcT+2R\tcT+3R\n"
			d.write(line)
			line = results['TNFfreeFraction']+"\t"+results['TNF_1R_fraction']+"\t"+results['TNF_2R_fraction']+"\t"+results['TNF_3R_fraction']+"\n"
			d.write(line)
			d.close()
			#####################################################
			
			
			errorTNF = m.pow(float(results['TNFfreeFraction']) - data[i,1],2)
			errorTNF_1R = m.pow(float(results['TNF_1R_fraction']) - data[i,2],2)
			errorTNF_2R = m.pow(float(results['TNF_2R_fraction']) - data[i,3],2)
			errorTNF_3R = m.pow(float(results['TNF_3R_fraction']) - data[i,4],2)
			
			ERROR = errorTNF + errorTNF_1R + errorTNF_2R + errorTNF_3R
			
			
			
			e = open("ERRORS.txt", 'a+b')
			line = '      \tTNF0\tT+1R\tT+2R\tT+3R\tTOT.\n'
			e.write(line)
			line = 'SQUARE' + '\t' + str('%.3f'%errorTNF) + '\t' + str('%.3f'%errorTNF_1R) + '\t' + str('%.3f'%errorTNF_2R) + '\t'  + str('%.3f'%errorTNF_3R) + '\t' + str('%.3f'%ERROR) + '\n'
			e.write(line)
			e.close()
			
			d = open("DUMP.txt", 'a+b')
			line = '      \tTNF0\tT+1R\tT+2R\tT+3R\tTOT.\n'
			d.write(line)
			line = 'SQUARE' + '\t' + str('%.3f'%errorTNF) + '\t' + str('%.3f'%errorTNF_1R) + '\t' + str('%.3f'%errorTNF_2R) + '\t'  + str('%.3f'%errorTNF_3R) + '\t' + str('%.3f'%ERROR) + '\n'
			d.write(line)
			line =  " * * * \n"
			d.write(line)
			d.close()
					
			TotalError.append(ERROR)

			i = i + 1
		
		f = open("GridSearch.txt", 'a+b')
		line = str('%.3f'%sum(TotalError))+"\n"
		f.write(line)
		f.close()
		print "K1=", '%.2f'%K1,"K2=", '%.2f'%K2,"K3=", '%.2f'%K3,"Error=",'%.3f'%sum(TotalError)
		return sum(TotalError)
		

	
if __name__ == '__main__':
	
	#Constants  ##### Change only when Avogadro number is updated ;-)
	NA = 6.02e23    # Avodadro Number 
	Vol = 1e-15     # Volume of Simulation
	
	
	
	# Running variables -- Do not change ################################
	BNG_dir = "C:\Users\u048134\Desktop\NFsim_v1.11\NFsim_v1.11\BNG2.pl"#
	
	
	# Folder where simulation is run #
	#Folder = "H:\NativeMassSpec\Simulations\HumanControl\/"
	Folder = os.getcwd() + "/"
	
	# Fixed initial TNF concentration in nM
	T0 = 5000
	
	# Native Data File
	data = genfromtxt('Data.txt', skip_header = 1, defaultfmt = "f%3")
	
	
	
	# Saving the searched Kds ##########
	f = open("GridSearch.txt", 'a+b')  #
	line = "K1\tK2\tK3\tError\n"       #
	f.write(line)                      #
	f.close()                          #
	####################################
	
	#Range of Kds: [   K1   ]  (step),      [   K2   ]  (step),      [   K3   ]  (step)  ###
	#range = (slice(0.1, 10000, 2500), slice(0.1, 10000, 2500), slice(0.1,200000,50000)) 
	range = (slice(0.01, 50000, 10000), slice(0.01, 50000, 10000), slice(0.1,500000,50000))
	########################################################################################
	
	
	# SciPy Brute Force search routine: Function = MassSpecError to search for minimum in "range"  #
	minimum = scipy.optimize.brute(MassSpecError, range, full_output=True)                         #
	################################################################################################
	
	# Script console output  #############
	print "Min Parameters=", minimum[0]  #
	print "Min Error=", minimum[1]       #
	######################################					
	
	
	# Saving the searched Kds (cont ...) ###############################
	f = open("GridSearch.txt", 'a+b')                                  #
	line = "Minimum Error = " + str(minimum[1])+"\n"                   #
	f.write(line)                                                      #
	line = "Minimum Parameters = " + str(minimum[0]) + "\n"            #
	f.write(line)                                                      #
	f.close()	                                                       #
	####################################################################
	
	
	
