# Supplementary material for: Structural insights into the disruption of TNF-TNFR1 signalling by small molecules stabilising a distorted TNF
Source: Nat Commun. 2021 Jan 25;12:582. doi: 10.1038/s41467-020-20828-3 (PMC7835368; doi:10.1038/s41467-020-20828-3)
Supplement: Supplementary file 4 — Supplementary Software [file 41467_2020_20828_MOESM4_ESM.zip › version_test.bngl]

begin parameters

Na  6.02e23    # Avogadro's number (molecues/mol)
Vol  1e-15      # Volume in Litres

 
 
# Reagents Concentration in nM
R0_conc  20000
T0_conc  6250
 
 
# Receptor's interactions

# Convert from nanomolar to number of molecules in volume Vol
# BioNetGen uses number of molecules and NOT concentration

R0_tot (R0_conc)*(1e-9)*Na*Vol
T0_tot (T0_conc)*(1e-9)*Na*Vol

koff 0.01

# values of constants in nM

Kp 200
Ka 200

K1 10  
K2 100 
K3 1000

# Convert macroscopic (Molar; volume indenpendent constant) to microscopic (events per second) constant
# BioNetGen uses microscopic constants

kp koff /(Kp*1e-9*Na*Vol)
ka koff /(Ka*1e-9*Na*Vol)
k1 koff /(K1*1e-9*Na*Vol)
k2 koff /(K2*1e-9*Na*Vol)
k3 koff /(K3*1e-9*Na*Vol)

end parameters
 
begin molecule types
R(p,a)
T(1,2,3)
end molecule types
 
begin seed species

R(p,a) R0_tot
T(1,2,3) T0_tot
end seed species
 
 
 
begin observables
 
Molecules MonomerReceptor R(p,a)
#Molecules DimerReceptor R(p!0,a).R(p!0,a), R(a!0,p).R(a!0,p)
#Molecules AggregatedReceptor R(p!0,a!0)
 
 
Molecules freeTNF T(1,2,3)
Molecules TNF1R  T(1!+,2,3),  T(1,2!+,3), T(1,2,3!+)
Molecules TNF2R  T(1!+,2!+,3), T(1!+,2,3!+), T(1,2!+,3!+)
Molecules TNF3R  T(1!+,2!+,3!+)

 
 
 
#Molecules Aggregate2TNF T(1!+,2!+,3).R(p!+).R(p!+), T(1!+,2,3!+).R(p!+).R(p!+), T(1,2!+,3!+).R(p!+).R(p!+)
#Molecules Aggregate3TNF T(1!+,2!+,3!+).R(p!+).R(p!+).R(p!+)
#Molecules NoAggregate3TNF T(1!+,2!+,3!+).R(p).R(p).R(p)
 
end observables
 
begin reaction rules
 
# Receptor dimerization parallel
#1: R(p) + R(p) <-> R(p!0).R(p!0)       kp, koff
 
# Receptor dimerization antiparallel
#2: R(a) + R(a)   <-> R(a!0).R(a!0)     ka, koff
 
 
 
#########################################################
# TNF reactions
#########################################################
 
#  First  TNF binding event
 
3: T(1,2,3) + R(a) <->  T(1!1,2,3).R(a!1)   k1, koff     
4: T(1,2,3) + R(a) <->  T(1,2!1,3).R(a!1)   k1, koff   
5: T(1,2,3) + R(a) <->  T(1,2,3!1).R(a!1)   k1, koff 
 
#  Second  TNF binding event
 
6: T(1!+,2,3) + R(a) <->  T(1!+,2!1,3).R(a!1)  k2, koff  
7: T(1!+,2,3) + R(a) <->  T(1!+,2,3!1).R(a!1)  k2, koff 
8: T(1,2!+,3) + R(a) <->  T(1!1,2!+,3).R(a!1)  k2, koff  
9: T(1,2!+,3) + R(a) <->  T(1,2!+,3!1).R(a!1)  k2, koff  
10: T(1,2,3!+) + R(a) <-> T(1!1,2,3!+).R(a!1)  k2, koff  
11: T(1,2,3!+) + R(a) <-> T(1,2!1,3!+).R(a!1)  k2, koff  
 
 
#  Third  TNF binding event
 
12: T(1!+,2!+,3) + R(a) <-> T(1!+,2!+,3!1).R(a!1) k3, koff 
13: T(1!+,2,3!+) + R(a) <-> T(1!+,2!1,3!+).R(a!1) k3, koff 
14: T(1,2!+,3!+) + R(a) <-> T(1!1,2!+,3!+).R(a!1) k3, koff 
 
 
 
 
end reaction rules
 
#actions
 
# Simulation of a truncated network
#generate_network({overwrite=>1,max_iter=>1});
#simulate_nf({suffix=>nf,t_end=>500,n_steps=>5, param=>"-v -cb -dump [500]"});
generate_network({overwrite=>1});
simulate_ode({suffix=>ode,n_steps=>5,t_end=>10000});
