# Supplementary material for: Structural insights into the disruption of TNF-TNFR1 signalling by small molecules stabilising a distorted TNF
Source: Nat Commun. 2021 Jan 25;12:582. doi: 10.1038/s41467-020-20828-3 (PMC7835368; doi:10.1038/s41467-020-20828-3)
Supplement: Supplementary file 6 — Source data [file 41467_2020_20828_MOESM6_ESM.xlsx]

## Sheet: Fig 1b
	Initial Concentration		Normalised Ion Count (No compound)				Normalised Ion Count (UCB-0595)
	hTNF Trimer [nM]	hTNFR1 [nM]	TNF	TNF+1R	TNF+2R	TNF+3R	TNF	TNF+1R	TNF+2R	TNF+3R
	5000	1000	0.973	0.027	0	0	0.869	0.131	0	0
	5000	2000	0.767	0.233	0	0	0.789	0.211	0	0
	5000	4000	0.421	0.525	0.054	0	0.396	0.558	0.046	0
	5000	6000	0.121	0.547	0.332	0	0.113	0.665	0.222	0
	5000	8000	0	0.331	0.669	0	0.034	0.49	0.476	0
	5000	10000	0	0	0.72	0.28	0	0.05	0.95	0
	5000	23000	0	0	0	1	0	0	0.713	0.287

## Sheet: Fig 4
	Fig 4a				Fig 4b				Fig 4c			Fig 4d
		A600			[TNF] mg/ml	A600 at ratio TNF:TNFR1			Ratio TNF:TNFR1	A600 at equilibrium			A600						Fig 4e				Fig 4f
	Time (min)	hTNFR1 (41-184)	hTNFR1 (41-201)			1:1.2	1:2.16		1.5	0.039		Time (min)	Ratio 1:1.7	Ratio 1:2.0	Ratio 1:2.4	Ratio 1:3.0	Ratio 1:3.5			A600				Fraction of TNF aggregated
	0.018	0.041	0.934		0.5	n/a	0.122		1.6	0.044		0.183	0.178	0.355	0.401	0.512	0.4		Ratio TNF:TNFR1	DMSO	UCB-9260		log[Receptor(M)]	Control	UCB-9260
	1.5167	0.041	0.975		1	0.042	0.431		1.7	0.044		1.517	0.277	0.377	0.608	0.748	0.648		2	0.446	0.043		0.69897	0	0
	3.5167	0.042	0.938		2	0.044	0.994		1.8	0.057		3.517	0.253	0.341	0.594	0.809	0.761		2.2	0.614	0.044		1	0.178499	0.10304
	5.5167	0.041	0.934		3	0.044	1.174		1.9	0.108		5.517	0.216	0.301	0.606	0.861	0.795		2.4	0.746	0.143		1.17609	0.129458	0.263117
	7.5167	0.041	0.938						2	0.208		7.517	0.179	0.28	0.613	0.858	0.805		2.6	0.77	0.479		1.30103	0.331761	0.147811
	9.5167	0.041	0.946						2.1	0.268		9.517	0.152	0.26	0.612	0.868	0.818		2.8	0.768	0.709		1.39794	0.282254	0.203394
	11.5167	0.042	0.953						2.2	0.34		11.517	0.127	0.246	0.61	0.868	0.829		3	0.796	0.784		1.47712	0.427843	0.0661771
	13.5167	0.041	0.961						2.3	0.468		13.517	0.109	0.236	0.609	0.865	0.845						1.54407	0.380251	0.222601
	15.5167	0.042	0.967						2.4	0.593		15.517	0.094	0.229	0.608	0.877	0.851						1.60206	0.44119	0.212473
	17.5167	0.042	0.973						2.5	0.596		17.517	0.081	0.224	0.602	0.878	0.85						1.65321	0.60806	0.333911
	19.5167	0.042	0.978						2.6	0.753		19.517	0.071	0.22	0.601	0.879	0.859						1.69897	0.721416	0.0756352
	21.5167	0.041	0.985						2.7	0.807		21.517	0.063	0.218	0.601	0.885	0.86						1.74036	0.713913	0.296728
	23.5167	0.042	0.99						2.8	0.836		23.517	0.057	0.215	0.602	0.888	0.866						1.77815	0.833963	0.407474
	25.5167	0.042	0.996						2.9	0.884		25.517	0.055	0.213	0.6	0.886	0.868						1.8451	0.833442	0.450958
	27.5167	0.041	0.999						3	0.889		27.517	0.051	0.21	0.603	0.88	0.876						1.90309	0.816634	0.486332
	29.5167	0.042	1.004						3.1	0.889		29.517	0.048	0.209	0.602	0.884	0.882						2	0.888093	0.788028
	31.5167	0.042	1.004						3.2	0.884		31.517	0.048	0.209	0.603	0.888	0.88						2.07918	0.768235	0.835604
	33.5167	0.042	1.007						3.3	0.916		33.517	0.046	0.207	0.602	0.884	0.884						2.17609	0.977372	0.863963
	35.5167	0.043	1.01						3.4	0.916		35.517	0.046	0.208	0.603	0.885	0.887						2.30103	1	1
	37.5167	0.043	1.013						3.5	0.91		37.517	0.046	0.207	0.601	0.885	0.888						2.39794	0.9684	0.975408
	39.5167	0.043	1.017						4	0.836		39.517	0.045	0.206	0.601	0.884	0.89
	41.5167	0.042	1.02						4.5	0.858		41.517	0.044	0.206	0.599	0.887	0.893
	43.5167	0.043	1.025									43.517	0.044	0.207	0.6	0.882	0.891
	45.5167	0.043	1.026									45.517	0.044	0.209	0.6	0.888	0.897
	47.5167	0.042	1.03									47.517	0.044	0.208	0.598	0.888	0.9
	49.5167	0.043	1.031
	51.5167	0.043	1.035
	53.5167	0.044	1.037

## Sheet: Fig 5
	10pM hTNF		100pM hTNF		anti-hTNFR1 Ab
	[UCB-9260] nM	% Inhibition	[UCB-9260] nM	% Inhibition	[UCB-9260] nM	% Inhibition
	10000	98.772	10000	87.5	10000	-2.84632
	3333.33	97.6492	3333.33	83.1	3333.33	11.0887
	1111.11	94.5616	1111.11	63.4	1111.11	3.61628
	370.37	72.2468	370.37	23.6	370.37	8.05932
	123.457	30.7048	123.46	4.1	123.457	3.81824
	41.1523	12.881	41.15	0.2	41.1523	1.19281
	13.7174	6.5655	13.72	-5.6	13.7174	3.01041
	4.57247	7.26723	4.57	-5.8	4.57247	2.20259
	1.52416	4.60068	1.52	-2	1.52416	3.41433

## Sheet: Supp table 1
			Normalised Ion Count
	Initial Concentration		No compound				UCB-0595				compound A				compound B
	hTNF Trimer [nM]	hTNFR1 [nM]	TNF	TNF+1R	TNF+2R	TNF+3R	TNF	TNF+1R	TNF+2R	TNF+3R	TNF	TNF+1R	TNF+2R	TNF+3R	TNF	TNF+1R	TNF+2R	TNF+3R
	5000	1000	0.973	0.027	0	0	0.869	0.131	0	0	0.791883	0.0746753	0	0.133442	0.889809	0.110191	0	0
	5000	2000	0.767	0.233	0	0	0.789	0.211	0	0	0.832918	0.167082	0	0	0.722343	0.277657	0	0
	5000	4000	0.421	0.525	0.054	0	0.396	0.558	0.046	0	0.446945	0.506431	0.0466238	0	0.376823	0.5802	0.0429777	0
	5000	6000	0.121	0.547	0.332	0	0.113	0.665	0.222	0	0.135135	0.666385	0.19848	0	0.052858	0.609096	0.338045	0
	5000	8000	0	0.331	0.669	0	0.034	0.49	0.476	0	0.0297767	0.389578	0.580645	0	0.014247	0.47829	0.507463	0
	5000	10000	0	0	0.72	0.28	0	0.05	0.95	0	0	0.0321839	0.967816	0	0	0.11413	0.88587	0
	5000	23000	0	0	0	1	0	0	0.713	0.287	0	0	0.855731	0.144269	0	0	0.794118	0.205882

## Sheet: Sup Fig 3
			Fraction of TNF aggregated
		log[Receptor(M)]	Control	compound A	Control	compound B
		0.69897	0	0.0319591	0	N/D
		1	0.178499	0.157954	0.125101	0
		1.17609	0.129458	0.21791	0.148647	0.118404
		1.30103	0.331761	0	0.340855	0.143193
		1.39794	0.282254	0.299571	0.336703	0.00898061
		1.47712	0.427843	0.103302	0.481641	0.00510095
		1.54407	0.380251	0.15781	0.545334	0.215215
		1.60206	0.44119	0.100836	0.696227	0.176308
		1.65321	0.60806	0.31633	0.639837	0.336078
		1.69897	0.721416	0.21938	0.752931	0.401617
		1.74036	0.713913	0.348806	0.779985	0.373019
		1.77815	0.833963	0.293572	0.867367	0.499257
		1.8451	0.833442	0.417191	0.897923	0.553332
		1.90309	0.816634	0.520112	0.931911	0.588028
		2	0.888093	0.658153	0.951697	0.792368
		2.07918	0.768235	0.821766	0.997599	0.917693
		2.17609	0.977372	0.841219	1.00111	0.976676
		2.30103	1	0.917418	0.983898	1.00217
		2.39794	0.9684	1	N/D	N/D
